# Supplementary material for: Transcript profiling indicates a widespread role for bacterial-type phosphoenolpyruvate carboxylase in malate-accumulating sink tissues
Source: J Exp Bot. 2017 Dec 12;68(21-22):5857–69. doi: 10.1093/jxb/erx399 (PMC5854131; doi:10.1093/jxb/erx399)
Supplement: supplementary Data [file erx399_suppl_supplementary-data.zip]

Archive with 4 entries (4 files):
- erx399_suppl_supplementary-figures-S1-S2.pdf
- erx399_suppl_supplementary-file-S1.pl
- erx399_suppl_supplementary-dataset-S1.xlsx
- erx399_suppl_supplementary-dataset-S2.xlsx
