# Supplementary material for: Transcript profiling indicates a widespread role for bacterial-type phosphoenolpyruvate carboxylase in malate-accumulating sink tissues
Source: J Exp Bot. 2017 Dec 12;68(21-22):5857–69. doi: 10.1093/jxb/erx399 (PMC5854131; doi:10.1093/jxb/erx399)
Supplement: supplementary Data [file erx399_suppl_supplementary-data.zip › erx399_suppl_supplementary-file-S1.pl]

#!/usr/bin/perl -w
#Author: Tomas Babak
use strict;
# Convention: C57 (mother) always comes first!!
my $usage = 'bed2counts.pl reads.bed combineAcrossCoord.bed {options}

options:
-strand         will only consider reads in same orientation as entries
                in combineAcrossCoord.bed
-selectRange    will consider entire range in combineAcrossCoord.bed entries
-out filename   default=counts.bed
-rpkm           make rpkm.tab file for each gene

N.B. combineAcrossCoord.bed must have Unique IDs in column 4

';

my $old_print = '';

if(scalar(@ARGV)<2) {print $usage, "\n"; exit;}

my $strand = '';
my $sr = '';
my $out = 'counts.bed';
my $rpkm = '';

for (my $i=2; $i<scalar(@ARGV); ++$i) {

	if($ARGV[$i] eq '-strand') {$strand = '-strand';}
	if($ARGV[$i] eq '-selectRange') {$sr = '-selectRange';}
	if($ARGV[$i] eq '-out') {$out = $ARGV[$i+1];}
	if($ARGV[$i] eq '-rpkm') {$rpkm = 'run';}

}

print "overlapping with gene coordinates\n";
`overlapSelect $ARGV[1] $ARGV[0] $strand $sr -overlapThreshold=0.5 -idOutput temp.bed`;
#my $g = `head -n 1 $ARGV[0]`;
#my @g = split("\t",$g);
#my $ff = scalar(@g);
#$ff+=4;
#print "sorting\n";
#`sort -k $ff,$ff temp.bed -S 50% -T /oasis/projects/nsf/sua120/tbabak/tmp > sorted.temp.bed`;
#`mv sorted.temp.bed temp.bed`;

my %tx_count;

open(F,"temp.bed") or die "Cannot open merged.bed\n";
open(OUT,">$out") or die "Cannot open $out for writing\n";

my $r = <F>;
#$r =~ s/\n//g;

print "outputting results to $out\n";
#my @x = split("\t",$r);
#my $old = $x[$ff-1];
#my $ccc = getC($x[3]);
#my $chr = $x[0];
#my $start=$x[$ff-3];
#my $end=$x[$ff-2];
#my $orient;
#if ($strand eq '-strand') {$orient = $x[$ff+1];}
#else {$orient = '+';}
#my @pr = @x;

while ($r = <F>) 
{
  chomp($r);
  my @x = split("\t",$r);
  $tx_count{$x[1]}+=getC($x[0]);
}
close(OUT);
close(F);

# print output per gene, then add bed file around it
open(T,">temp2") or die "no t2\n";
while (my($key, $value) = each(%tx_count))
{
     print T $key."\t".$value."\n";
}

# add annotation


`vlookup temp2 1 $ARGV[1] 4 1,2,3,4,5,6,7,8,9,10,11,12 y|pull_column 3,4,5,6,2,8,9,10,11,12,13,14 > $out`;

`rm temp2 temp.bed`;

if($rpkm eq 'run')
{
 		 	print "making rpkm.tab file\n";
 		    `exon_sums $out > sums`;
		    `vlookup sums 1 $out 4 5 y > tt1`;
			
			my $total_reads = `countFast $ARGV[0]`;
			$total_reads =~ /([0-9]+)/;
			$total_reads = $1;
			
			my $m=$total_reads/1000000;
									
		    open(IN,"tt1") or die "cant open tt1\n";
			open(OUT,">".$out."\.rpkm.tab") or die "cant open rpkm.tab for write\n";
		    while (my $r = <IN> ) 
			{
                chomp($r);
                my @a = split("\t",$r);
                
				
				my $reads=$a[3];
				my $k=$a[1]/1000;
				
                if($a[1]==0){print $r, "\t", 0, "\n";}
                else{print OUT $r, "\t", $reads/($k*$m), "\n";}
            }
			
			close(OUT);
			close(IN);
			
			`rm tt1 sums`;
							    		
}

close(OUT);
close(IN);
#`rm temp.bed`;


sub getC {

my($a) = @_;

if($a=~/^([0-9]+)/){return $1;}
elsif($a=~/[a-zA-Z]/){return 1;}
else{return 1;}

}
