# Supplementary material for: Transcript profiling indicates a widespread role for bacterial-type phosphoenolpyruvate carboxylase in malate-accumulating sink tissues
Source: J Exp Bot. 2017 Dec 12;68(21-22):5857–69. doi: 10.1093/jxb/erx399 (PMC5854131; doi:10.1093/jxb/erx399)
Supplement: supplementary Data [file erx399_suppl_supplementary-data.zip › erx399_suppl_supplementary-dataset-S1.xlsx]

## Sheet: BTPC genes for phylogenetic tre
Supplementary Spreadsheet S1: Gene identifiers used for BTPC transcriptome analysis and/or phylogenetic tree construction.
Eubacterial PEPC	Source*	Gene ID	BTPC isozyme designation
Escherichia coli	NCBI	WP_001005597	N/A**
Mycobacterium leprae	NCBI	WP_010907814	N/A
Streptococcus pyogenes	NCBI	WP_011889057	N/A
Synechococcus sp.	NCBI	WP_011433437	N/A
Synechocystis sp. PPC6803	NCBI	WP_010873013	N/A
Thermosynechococcus elongatus	NCBI	NP_682702	N/A
Green algal BTPC
Chlamydomonas reinhardtii	NCBI	Q6R2V6	N/A
Volvox carteri	JGI	Vocar.0015s0128.1	N/A
Vascular Plant BTPC
Amaranthus hypochondriacus	JGI	AHYPO_021745-RA	N/A
Amborella trichopoda	JGI	evm_27.model.AmTr_v1.0_scaffold00024.351	N/A
Ananas comosus	JGI	Aco016429.1	N/A
Aquilegia coerulea	JGI	Aqcoe3G053800.1	N/A
Arabidopsis halleri	JGI	Araha.0391s0017.1	BTPC1
Arabidopsis halleri	JGI	Araha.32804s0005.1	BTPC2
Arabidopsis lyrata	JGI	AL1G39660.t1	BTPC1
Arabidopsis lyrata	JGI	AL2G27680.t1	BTPC2
Arabidopsis thaliana columbia	JGI	AT1G68750.1	N/A
Arachis hypogaea	NCBI	ACO48252	N/A
Boechera stricta	JGI	Bostr.12659s0391.1	BTPC1
Boechera stricta	JGI	Bostr.26959s0013.1	BTPC2
Brachypodium distachyon	JGI	Bradi2g00910.1	N/A
Brachypodium stacei	JGI	Brast01G408300.1	N/A
Brassica napus	Genoscope	BnaC05g20500D	BTPC1
Brassica napus	Genoscope	BnaA09g28740D	BTPC2
Brassica napus	Genoscope	BnaA07g24440D	BTPC3
Brassica napus	Genoscope	BnaC06g25590D	BTPC4
Brassica rapa FPsc	JGI	Brara.I03103.1	BTPC1
Brassica rapa FPsc	JGI	Brara.G02500.1	BTPC2
Capsella grandiflora	JGI	Cagra.11546s0008.1	BTPC1
Capsella grandiflora	JGI	Cagra.0613s0005.1	BTPC2
Capsella rubella	JGI	Carubv10022089m	N/A
Citrus clementina	JGI	Ciclev10030580m	N/A
Citrus sinensis	JGI	orange1.1g001537m	N/A
Cucumis sativus	JGI	Cucsa.280800.1	N/A
Daucus carota	JGI	DCAR_030097	N/A
Eucalyptus grandis	JGI	Eucgr.B03067.1	N/A
Eutrema salsugineum	JGI	Thhalv10006672m	BTPC1
Eutrema salsugineum	JGI	Thhalv10018058m	BTPC2
Fragaria vesca	JGI	mrna04466.1-v1.0-hybrid	N/A
Glycine max	JGI	Glyma.10G205500.1	BTPC1
Glycine max	JGI	Glyma.02G130700.1	BTPC2
Glycine max	JGI	Glyma.01G091000.1	BTPC3
Gossypium raimondii	JGI	Gorai.008G187900.1	N/A
Kalanchoe fedtschenkoi	JGI	Kaladp0062s0055.1	N/A
Kalanchoe laxiflora	JGI	Kalax.0251s0034.1	N/A
Linum usitatissimum	JGI	Lus10035050	BTPC1
Linum usitatissimum	JGI	Lus10017886	BTPC2
Malus domestica	JGI	MDP0000235017	BTPC1
Malus domestica	JGI	MDP0000305440	BTPC2
Manihot esculenta	JGI	Manes.06G074600.1	BTPC2
Manihot esculenta	JGI	Manes.14G095900.1	BTPC1
Marchantia polymorpha	JGI	Mapoly0033s0016.1	N/A
Medicago truncatula	JGI	Medtr0002s0890.1	N/A
Mimulus guttatus	JGI	Migut.E00286.1	N/A
Oryza sativa	JGI	LOC_Os01g02050.1	N/A
Panicum hallii	JGI	Pahal.E03670.1	N/A
Persea americana	(Kilaru et al., 2015)	PA10006483 (contig)	N/A
Phaseolus vulgaris	JGI	Phvul.003G024800.1	BTPC1
Phaseolus vulgaris	JGI	Phvul.007G101300.1	BTPC2
Populus trichocarpa	JGI	Potri.008G114200.1	BTPC2
Populus trichocarpa	JGI	Potri.010G131800.1	BTPC1
Prunus persica	JGI	Prupe.1G302700.1	N/A
Ricinus communis	NCBI	EF634318.1	N/A
Salix purpurea	JGI	SapurV1A.0304s0230.1	BTPC1
Salix purpurea	JGI	SapurV1A.0060s0690.1	BTPC2
Selaginella moellendorffii	JGI	148941	BTPC1
Selaginella moellendorffii	JGI	115610	BTPC2
Setaria italica	JGI	Seita.5G074200.1	N/A
Setaria viridis	JGI	Sevir.5G072900.1	N/A
Solanum lycopersicum	JGI	Solyc04g006970.2.1	N/A
Solanum tuberosum	JGI	PGSC0003DMT400019322	N/A
Sorghum bicolor	JGI	Sobic.003G100600.1	N/A
Sphagnum fallax	JGI	Sphfalx0008s0070.1	BTPC1
Sphagnum fallax	JGI	Sphfalx0024s0039.1	BTPC2
Spirodela polyrhiza	JGI	Spipo18G0020200	N/A
Theobroma cacao	JGI	Thecc1EG011892t1	N/A
Vitis vinifera	JGI	GSVIVT01011979001	N/A
Zea mays	JGI	GRMZM2G082780_T02	N/A
Zostera marina	JGI	Zosma99g00660.1	N/A
*JGI: https://phytozome.jgi.doe.gov/pz/portal.html
*NCBI: https://www.ncbi.nlm.nih.gov/
*Genoscope: http://www.genoscope.cns.fr/brassicanapus/
**N/A, not applicable
