# Supplementary material for: Transcript profiling indicates a widespread role for bacterial-type phosphoenolpyruvate carboxylase in malate-accumulating sink tissues
Source: J Exp Bot. 2017 Dec 12;68(21-22):5857–69. doi: 10.1093/jxb/erx399 (PMC5854131; doi:10.1093/jxb/erx399)
Supplement: supplementary Data [file erx399_suppl_supplementary-data.zip › erx399_suppl_supplementary-dataset-S2.xlsx]

## Sheet: Arabidopsis
Supplementary Spreadsheet S2. BTPC expression levels derived from analysis of publicly available RNA-Seq and microarray datasets.
Citation:	Schmid et al. 2005. A gene expression map of Arabidopsis thaliana development. Nature Genetics 37, 501–506.
BTPC gene ID(s):	AT1G68750 (TAIR10)
Data type:	Microarray
Notes:	Normalized GeneChip Operating Software (GCOS) values represent means ±SEM of n = 3 biological replicates (except where indicated) and were derived from the 'Arabidopsis eFP browser' at www.BAR.utoronto.ca.
	The reference gene corresponds to AT5G25760 (UBIQUITIN-CONJUGATING ENZYME 21).
		BTPC	BTPC	Reference gene
	Tissue	GCOS	Log2(GCOS)	GCOS	Log2(BTPC/Reference)
	Dry seed*	4.45 ±0.36*	2.15381	228.19 ±20.3	-5.68029
	Imbibed seed, 24 h*	4.30 ±0.75*	2.10434	252.98 ±24.13	-5.87854
	1st Node	2.41 ±0.72	1.26903	354.83 ±8.13	-7.20195
	Flower Stage 12, Stamens	630 ±8	9.29875	338.61 ±16.3	0.895269
	Cauline Leaf	4.38 ±2.25	2.13093	288.83 ±38.06	-6.04315
	Cotyledon	4.30 ±1.28	2.10434	219.16 ±7.43	-5.6715
	Root	6.00 ±0.29	2.58496	303.76 ±16.92	-5.66183
	Entire Rosette After Transition to Flowering	5.88 ±0.26	2.55582	257.98 ±2.39	-5.4553
	Flower Stage 9	2.73 ±0.66	1.4489	334.73 ±3.91	-6.93795
	Flower Stage 10/11	7.31 ±1.10	2.86987	275.34 ±13.19	-5.2352
	Flower Stage 12	85.10 ±3.0	6.41075	266.05 ±2.7	-1.64481
	Flower Stage 15	12.10 ±1.1	3.59216	230.63 ±18.2	-4.25728
	Flower Stage 12, Carpels	5.10 ±0.54	2.35896	314.13 ±9.31	-5.93626
	Flower Stage 12, Petals	17.20 ±1.6	4.10685	313.25 ±11.89	-4.18432
	Flower Stage 12, Sepals	9.79 ±1.41	3.29131	212.44 ±7.76	-4.4396
	Flower Stage 15, Carpels	9.26 ±2.30	3.21101	256.7 ±9.5	-4.79293
	Flower Stage 15, Petals	5.65 ±0.42	2.49825	271.58 ±6.56	-5.58698
	Flower Stage 15, Sepals	6.26 ±0.98	2.64616	184.36 ±5.86	-4.88022
	Flower Stage 15, Stamen	55.30 ±1.6	5.7879	238.05 ±15.66	-2.10722
	Flowers Stage 15, Pedicels	6.58 ±1.76	2.71809	286.56 ±2.1	-5.44461
	Leaf 1 + 2	5.80 ±0.90	2.53605	180.56 ±9.14	-4.96028
	Leaf 7, Petiole	4.45 ±1.14	2.15381	252.11 ±31.99	-5.8241
	Leaf 7, Distal Half	3.50 ±1.18	1.80735	232.23 ±24.82	-6.05206
	Leaf 7, Proximal Half	7.56 ±2.91	2.91839	255 ±12.86	-5.07597
	Hypocotyl	7.83 ±1.21	2.96901	238.11 ±8.15	-4.92647
	Root	6.28 ±1.84	2.65076	297.15 ±14.28	-5.56428
	Rosette Leaf 2	7.41 ±2.92	2.88947	237 ±10.49	-4.99927
	Rosette Leaf 4	4.06 ±1.56	2.02148	265.55 ±7.24	-6.03136
	Rosette Leaf 6	6.61 ±2.63	2.72465	252.48 ±3.4	-5.25538
	Rosette Leaf 8	4.41 ±1.78	2.14078	243.1 ±15.5	-5.78463
	Rosette Leaf 10	7.23 ±2.03	2.854	232.06 ±1.9	-5.00436
	Rosette Leaf 12	5.40 ±1.14	2.43296	218.43 ±8.01	-5.33807
	Senescing Leaf	4.55 ±0.17	2.18587	256.38 ±9.71	-5.81627
	Shoot Apex, Inflorescence	2.40 ±0.53	1.26303	358.61 ±18.07	-7.22324
	Shoot Apex, Transition	4.20 ±0.37	2.07039	315.26 ±12.06	-6.23001
	Shoot Apex, Vegetative	6.81 ±1.69	2.76765	247.53 ±4.17	-5.1838
	Stem, 2nd Internode	3.80 ±0.76	1.926	391.16 ±4.99	-6.68562
	Mature Pollen	403 ±33	8.65335	139.26 ±14.32	1.53171
	Seeds Stage 3 w/ Siliques	6.75 ±1.21	2.75489	340.3 ±3.6	-5.65578
	Seeds Stage 4 w/ Siliques	2.15 ±0.86	1.10434	311.05 ±8.01	-7.17667
	Seeds Stage 5 w/ Siliques	4.93 ±1.38	2.30159	311.75 ±29.2	-5.98266
	Seeds Stage 6 w/o Siliques	4.03 ±1.43	2.01078	303.23 ±2.47	-6.23349
	Seeds Stage 7 w/o Siliques	3.48 ±2.13	1.79909	317.85 ±17.98	-6.51311
	Seeds Stage 8 w/o Siliques	5.10 ±1.57	2.3505	302.14 ±11.17	-5.88858
	Seeds Stage 9 w/o Siliques	7.91 ±2.13	2.98368	301.05 ±10.47	-5.25018
	Seeds Stage 10 w/o Siliques	5.90 ±2.64	2.56071	280.96 ±17.39	-5.57351
	Vegetative Rosette	3.16 ±0.94	1.65992	218.08 ±20.77	-6.10879
		*values based upon two biological replicates

## Sheet: Avocado
Supplementary Spreadsheet S2. BTPC expression levels derived from analysis of publicly available RNA-Seq and microarray datasets.
Citations:	(A) Ibarra-Laclette et al. 2015. Deep sequencing of the mexican avocado transcriptome, an ancient angiosperm with a high content of fatty acids. BMC Genomics 16, 1–18.
	(B) Kilaru et al. 2015. Oil biosynthesis in a basal angiosperm: transcriptome analysis of Persea americana mesocarp. BMC Plant Biology 15, 1–18.
BTPC gene IDs:	UN00351 (A); PA10006483 (B)
Data type:	RNA-seq
Notes:	RPKM values were derived from supplementary files of the listed publications using Arabidopsis BTPC (AT1G68750) as a search query.
	The reference gene corresponds to UN01956/PA10020685 (Arabidopsis thaliana protein kinase superfamily protein).
		BTPC	BTPC	Reference gene
Citation:	Tissue	RPKM	Log2(RPKM)	RPKM	Log2(BTPC/Reference)
A	seeds	33.06	5.05	14.12	1.22735
A	leaves	12.18	3.61	15.66	-0.36257
A	stem	27.46	4.78	14.9	0.882019
A	roots	6.64	2.73	16.05	-1.27332
A	aerial buds	21.38	4.42	15.95	0.422705
A	flower	27.27	4.77	21.29	0.357139
A	fruit	10.99	3.46	20.76	-0.917615
A	pre-climateric fruit	12.5	3.64	24.02	-0.942308
A	climateric fruit	6.41	2.68	19.78	-1.62565
A	post-climateric fruit	14.06	3.81	18.48	-0.394368
B	Stage I fruit	39.1505	5.29	15.669	1.32112
B	Stage II fruit	42.435	5.4	16.68	1.34714
B	Stage III fruit	38.198	5.26	16.1735	1.23987
B	Stage IV fruit	31.594	4.98	14.081	1.1659
B	Stage V fruit	33.043	5.05	13.543	1.2868

## Sheet: Cassava
Supplementary Spreadsheet S2. BTPC expression levels derived from analysis of publicly available RNA-Seq and microarray datasets.
Citation:	Wang et al. 2014. Cassava genome from a wild ancestor to cultivated varieties. Nature Communications 5, 1–9.
BTPC gene IDs:	BTPC1:Manes.14G095900.1, BTPC2:Manes.06G074600.1 (Phytozome V12.0 )
Data type:	RNA-seq
Notes:	RPKM values were derived from a bowtie alignment and a custom Perl script.
		BTPC1	BTPC1	BTPC2	BTPC2
Data #	Tissue	RPKM	Log2(RPKM)	RPKM	Log2(RPKM)
SRR1299005	tuber-early	20.7	4.37156	0.6	-0.736966
SRR1299006	tuber-mid	14.2	3.82782	0.3	-1.73697
SRR1299007	tuber-late	15.15	3.92125	0.63	-0.666576
SRR1299008	stem	8.27	3.04789	0.51	-0.971431
SRR1299009	leaf	7	2.80735	0.12	-3.05889

## Sheet: Castor
Supplementary Spreadsheet S2. BTPC expression levels derived from analysis of publicly available RNA-Seq and microarray datasets.
Citation:	Brown et al. 2012. Tissue-specific whole transcriptome sequencing in castor, directed at understanding triacylglycerol lipid biosynthetic pathways. PLoS ONE 7, e30100.
BTPC gene ID:	29738.m001022 (Phytozome V12.0 )
Data type:	RNA-seq
Notes:	FPKM values were derived from supplementary data of the listed publication.
	The reference gene corresponds to 29172.m000219 (putative, heat shock protein binding protein).
		BTPC	BTPC	Reference gene
	Tissue	FPKM	Log2(FPKM)	FPKM	Log2(BTPC/Reference)
	stage II/III endosperm	259.129	8.01753	7.05856	5.19815
	stage V/VI endosperm	189.306	7.56458	6.50679	4.86263
	germinating seed	8.77809	3.13391	7.35163	0.255843
	expanding true leaf	86.05	6.4271	6.12353	3.81274
	male flowers (pollen)	92.0821	6.52485	7.31501	3.65399

## Sheet: Cotton
Supplementary Spreadsheet S2. BTPC expression levels derived from analysis of publicly available RNA-Seq and microarray datasets.
Citations:	(A) Paterson et al. 2012. Repeated polyploidization of Gossypium genomes and the evolution of spinnable cotton fibres. Nature 492, 423–427.
	(B) Rambani et al. 2014. Polyploidy and the petal transcriptome of Gossypium. BMC Plant Biology 14, 1–14.
	(C) Wang et al. 2012. The draft genome of a diploid cotton Gossypium raimondii. Nature Genetics 44, 1098–1103.
BTPC gene ID:	Gorai.008G187900.1 (Phytozome V12.0 )
Data type:	RNA-seq
Notes:	RPKM values were derived from a bowtie alignment and a custom Perl script.
			BTPC	BTPC
Citation:	Data #	Tissue	RPKM	Log2(RPKM)
A	SRR617008	embryo 10 (DPA)	12.44	3.63691
A	SRR617010	embryo 20 (DPA)	10.85	3.43962
A	SRR617012	embryo 30 (DPA)	4.37	2.12763
A	SRR617014	embryo 40 (DPA)	2.3	1.20163
B	SRR943773	petals	0.75	-0.415037
C	SRR389183	mature leaves	0.29	-1.78588

## Sheet: Cucumber
Supplementary Spreadsheet S2. BTPC expression levels derived from analysis of publicly available RNA-Seq and microarray datasets.
Citation:	Li et al. 2011. RNA-Seq improves annotation of protein-coding genes in the cucumber genome. BMC Genomics 12, 1–11.
BTPC gene ID:	Cucsa.280800.1 (Phytozome V12.0 )
Data type:	RNA-seq
Notes:	RPKM values were derived from a bowtie alignment and a custom Perl script.
		BTPC	BTPC
Data #	Tissue	RPKM	Log2(RPKM)
SRR351489	Developing fruit (7 DAF)	21.85	4.44956
SRR351495	Unfertilized fruit (7 DAF)	13.32	3.73552
SRR351499	root	19.8	4.30743
SRR351905	stem	23.6	4.56071
SRR351906	leaf	10.62	3.40871
SRR351908	male flower	9.03	3.17473
SRR351910	tendril	3.84	1.94111
SRR351911	tendril base	3.35	1.74416
SRR351912	female flower	11.95	3.57894

## Sheet: Field Mustard
Supplementary Spreadsheet S2. BTPC expression levels derived from analysis of publicly available RNA-Seq and microarray datasets.
Citations:	(A) Liu et al. 2014. The Brassica oleracea genome reveals the asymmetrical evolution of polyploid genomes. Nature Communications 5, 3930.
	(B) Tong et al. 2013. Comprehensive analysis of RNA-Seq data reveals the complexity of the transcriptome in Brassica rapa. BMC Genomics 14, 1–10.
	(C) Devisetty et al. 2014. Polymorphism identification and improved genome annotation of Brassica rapa through deep RNA sequencing. G3 (Bethesda) 4, 2065–78.
BTPC gene IDs:	BTPC1: Brara.I03103.1; BTPC2: Brara.G02500.1 (Phytozome V12.0 )
Data type:	RNA-seq
Notes:	RPKM values were derived from a bowtie alignment and a custom Perl script.
			BTPC1	BTPC1	BTPC2	BTPC2
Citation(s):	Data #	Tissue	RPKM	Log2(RPKM)	RPKM	Log2(RPKM)
A+B	SRR643621	callus tissue	0.61	-0.713119	0	n.a.*
A+B	SRR643622	flower tissue	0.25	-2	0.05	-4.32193
A+B	SRR643623	leaf (7week)	0.1	-3.32193	0	n.a.
A+B	SRR643625	root (7week)	6.08	2.60407	0.02	-5.64386
A+B	SRR643627	silique (15 DAP)	0.74	-0.434403	0.85	-0.234465
A+B	SRR643628	stem tissue	0.94	-0.0892673	0	n.a.
C	SRR837574	seedling	1.22	0.286881	0	n.a.
C	SRR837575	silique	0.64	-0.643856	0.13	-2.94342
C	SRR837578	root	1.97	0.978196	0	n.a.
C	SRR837581	internode	6.8	2.76553	0	n.a.
C	SRR837582	leaf	1.78	0.831877	0	n.a.
C	SRR837587	floral meristem	10.1	3.33628	5.04	2.33342
C	SRR837605	apical meristem	0.45	-1.152	0	n.a.
C	SRR837634	petiole	2.7	1.43296	0	n.a.
						*n.a. = not applicable

## Sheet: Grape
Supplementary Spreadsheet S2. BTPC expression levels derived from analysis of publicly available RNA-Seq and microarray datasets.
Citation:	Fasoli et al. 2012. The grapevine expression atlas reveals a deep transcriptome shift driving the entire plant into a maturation program. The Plant Cell 24, 3489–3505.
BTPC gene ID:	VIT_01s0011g02740 (UofT BAR) / GSVIVT01011979001 (Phytozome V12.0)
Data type:	Microarray
Notes:	Normalized Robust Microarray Average (RMA) values represent means ±SEM of n = 3 biological replicates and were derived from the 'grape eFP browser' at www.BAR.utoronto.ca.
	The reference gene corresponds to VIT_08s0040g02330 (Elongation factor 1α).
	BTPC	BTPC	Reference gene
Tissue	RMA	Log2(RMA)	RMA	Log2(BTPC/Reference)
Tendril - Young	363.11 ±13.8	8.50426	814.73 ±36.13	-1.16592
Tendril - Well Developed	410.43 ±2.65	8.68099	829.49 ±49.71	-1.01509
Tendril - Fruit Set	369.26 ±31.9	8.52849	1281.5 ±24.35	-1.79512
Leaf - Young	242.62 ±19.7	7.92255	698.42 ±30.16	-1.5254
Leaf - Fruit Set	323.29 ±29.7	8.33669	1000 ±138.67	-1.6291
Leaf - Senescent	104.20 ±49.6	6.70321	392.49 ±58.53	-1.9133
Seedling	196.13 ±7.6	7.61567	891.98 ±69.22	-2.1852
Stem - Young	323.48 ±6.9	8.33753	1156.18 ±36.42	-1.83762
Stem - Mature (Woody)	313.34 ±24.1	8.29159	728.27 ±67.90	-1.21674
Bud - Bud Swelling Stage	438.82 ±5.68	8.77749	1146.47 ±20.11	-1.3855
Bud - Bud Burst Initial Stage	171.76 ±5.54	7.42425	1214.92 ±8.69	-2.8224
Bud - Bud Burst Later Stage	128.59 ±29.1	7.00663	1444.36 ±340.05	-3.48958
Bud - Latent Bud	374.98 ±20.2	8.55067	1252.1 ±20.89	-1.73946
Bud - Winter Dormant	312.28 ±14.7	8.2867	773.17 ±42.30	-1.30795
Bud - Winter Dormant	312.28 ±14.7	8.2867	773.17 ±42.30	-1.30795
Flower - Young	344.42 ±17.6	8.42803	798.24 ±31.51	-1.21265
Flower - Well Developed	239.69 ±5.59	7.90503	716.37 ±12.87	-1.57954
Flower - Start of Flowering	168.02 ±4.2	7.39249	645.09 ±32.79	-1.94087
Flower - Flowering	160.22 ±9.3	7.32391	890.89 ±89.67	-2.47519
Root	147.49 ±9.3	7.20447	1035.85 ±62.86	-2.81213
Carpel	159.28 ±1.84	7.31542	1245.3 ±26.02	-2.96686
Stamen	79.10 ±8.3	6.30561	827.05 ±8.02	-3.38622
Petals	227.98 ±3.74	7.83276	916.4 ±19.03	-2.00707
Pollen	353.34 ±7.5	8.46491	477.24 ±7.43	-0.433658
Rachis - Fruit Set	389.53 ±20.3	8.60559	822.01 ±15.28	-1.07742
Seed - Fruit Set	334.60 ±8.3	8.38629	1126.37 ±34.91	-1.75117
Pericarp - Fruit Set	550.11 ±24.4	9.10358	877.76 ±24.90	-0.674106
Rachis - Post Fruit Set	350.94 ±3.00	8.45508	862.4 ±20.21	-1.29713
Pericarp - Post Fruit Set	445.19 ±52.1	8.79828	1238.99 ±37.90	-1.47667
Seed - Post Fruit Set	441.57 ±12.8	8.7865	1327.14 ±16.07	-1.58761
Flesh - Post Fruit Set	678.63 ±2.71	9.40648	1110.68 ±54.13	-0.710746
Skin - Post Fruit Set	506.03 ±26.2	8.98308	992.42 ±40.75	-0.971728
Seed - Veraison	70.50 ±2.22	6.13955	1302.3 ±36.32	-4.20729
Pericarp - Veraison	266.00 ±17.3	8.05528	1132.27 ±24.06	-2.08972
Flesh - Veraison	156.94 ±1.20	7.29407	1057.85 ±16.09	-2.75285
Skin - Veraison	245.74 ±10.4	7.94099	1021.12 ±31.70	-2.05495
Rachis - Veraison	276.23 ±8.0	8.10973	1381.34 ±20.33	-2.32213
Rachis - Mid Ripening	325.01 ±25.3	8.34434	1463.11 ±55.80	-2.17048
Seed - Mid Ripening	70.50 ±2.22	6.13955	1302.3 ±36.32	-4.20729
Pericarp - Mid Ripening	99.10 ±13.5	6.63081	1483.9 ±42.78	-3.90437
Flesh - Mid Ripening	98.09 ±5.46	6.61603	1105.51 ±29.06	-3.49446
Skin - Mid Ripening	183.58 ±6.9	7.52027	1109.35 ±40.07	-2.59523
Rachis - Ripening	297.91 ±5.14	8.21873	1340.12 ±12.63	-2.16941
Pericarp - Ripening	101.51 ±30.5	6.66548	1088.35 ±37.33	-3.42245
Flesh - Ripening	113.53 ±1.86	6.82693	824.56 ±66.19	-2.86055
Skin - Ripening	103.71 ±14.0	6.69641	804.43 ±144.64	-2.95541
Flesh - PHWI	106.79 ±10.5	6.73863	767.62 ±32.36	-2.84562
Flesh - PHWII	99.44 ±8.8	6.63575	966.49 ±2.26	-3.28086
Flesh - PHWIII	68.45 ±2.86	6.09698	1032.2 ±33.91	-3.91453
Pericarp - PHWI	79.78 ±24.3	6.31796	1065.9 ±120.41	-3.7399
Pericarp - PHWII	63.52 ±13.6	5.98914	755.58 ±100.41	-3.5723
Pericarp - PHWIII	74.86 ±7.0	6.22612	744.58 ±21.60	-3.31416
Skin - PHWI	91.96 ±21.4	6.52293	616.33 ±131.04	-2.74462
Skin - PHWII	101.32 ±1.59	6.66278	814.59 ±39.24	-3.00716
Skin - PHWIII	71.19 ±2.14	6.1536	875.59 ±7.39	-3.62051

## Sheet: Maize
Supplementary Spreadsheet S2. BTPC expression levels derived from analysis of publicly available RNA-Seq and microarray datasets.
Citation:	Chen et al.. 2014. Dynamic transcriptome landscape of maize embryo and endosperm development. Plant Physiology 166, 252–264.
BTPC gene IDs:	GRMZM2G082780 (Phytozome V12.0 )
Data type:	RNA-seq
Notes:	RPKM values were derived from the supplementary data of Chen et al.. 2014..
	The reference gene corresponds to GRMZM2G018251 (OXIDOREDUCTASE FEY3-RELATED).
	BTPC	BTPC	Reference gene
Tissue	RPKM	Log2(RPKM)	RPKM	Log2(BTPC/Reference)
Em10	0.15	-2.73697	20.86	-7.11963	Legend
Em12	0.37	-1.4344	19.95	-5.75272	Em = Embryo
Em14	0.28	-1.8365	20.02	-6.15987	En = Endosperm
Em16	0.26	-1.94342	21.12	-6.34395	S = Seed (whole)
Em18	0.13	-2.94342	21.26	-7.35349
Em20	0.45	-1.152	18.54	-5.36457
Em22	0.71	-0.494109	17.19	-4.59761
Em24	0.17	-2.55639	16.81	-6.62764
Em26	0.27	-1.88897	15.4	-5.83383
Em28	0.05	-4.32193	19.45	-8.60363
Em30	0.08	-3.64386	19.58	-7.93517
Em32	0.07	-3.8365	19.4	-8.11449
Em34	0.15	-2.73697	18.41	-6.93938
Em36	0.2	-2.32193	19.03	-6.57213
Em38	0.03	-5.05889	18.88	-9.29768
En6	0.2	-2.32193	24.96	-6.96347
En8	0.21	-2.25154	24.5	-6.86625
En10	0	n.a.*	20.24	n.a.
En12	0	n.a.	13.12	n.a.
En14	0.01	-6.64386	10.33	-10.0126
En16	0	n.a.	9.2	n.a.
En18	0	n.a.	10.96	n.a.
En20	0	n.a.	13.53	n.a.
En22	0.08	-3.64386	9.75	-6.92926
En24	0.02	-5.64386	11.2	-9.12928
En26	0	n.a.	9.01	n.a.
En28	0	n.a.	8.73	n.a.
En30	0.07	-3.8365	8.14	-6.86153
En32	0.03	-5.05889	12.88	-8.74595
En34	0.06	-4.05889	14.05	-7.87139
En36	0.18	-2.47393	11.81	-6.03587
En38	0	n.a.	13.97	n.a.
S0	0.55	-0.862496	14.66	-4.73631
S2	0.55	-0.862496	19.74	-5.16555
S3	0.56	-0.836501	14.91	-4.73471
S4	0.4	-1.32193	13.44	-5.07039
S6	0.17	-2.55639	16.93	-6.6379
S8	0.22	-2.18442	21.55	-6.61404
S10	0.04	-4.64386	18.71	-8.86959
S12	0.03	-5.05889	18.7	-9.28386
S14	0.04	-4.64386	13.62	-8.41151
S16	0.04	-4.64386	16.09	-8.65195
S18	0.11	-3.18442	14.63	-7.05528
S20	0.12	-3.05889	14.03	-6.86934
S22	0.36	-1.47393	10.1	-4.81021
S24	0.07	-3.8365	11.09	-7.30769
S26	0.15	-2.73697	15.4	-6.68182
S28	0.08	-3.64386	12.97	-7.34096
S30	0.19	-2.39593	17.8	-6.54973
S32	0.13	-2.94342	21.03	-7.33779
S34	0.06	-4.05889	18.56	-8.27302
S36	0.09	-3.47393	19.06	-7.72641
S38	0.11	-3.18442	17.38	-7.30378
Shoots	0.07	-3.8365	20.56	-8.19827
Roots	0.13	-2.94342	12.01	-6.52958
Leaf 1	0.17	-2.55639	20.24	-6.89553
Leaf 2	0.02	-5.64386	22.22	-10.1176
Leaf 3	0.02	-5.64386	26.08	-10.3487
Leaf 4	0.01	-6.64386	25.99	-11.3437
Leaf 5	0.01	-6.64386	16.64	-10.7004
Leaf 6	0.06	-4.05889	19.76	-8.3634
Leaf 7	0.06	-4.05889	19.76	-8.3634
SAM 1	0.14	-2.8365	19.63	-7.13149
SAM 2	0.15	-2.73697	19.58	-7.02827
SAM 3	0.2	-2.32193	8.11	-5.34163
Ear 1	0.61	-0.713119	19.86	-5.02491
Ear 2	0.35	-1.51457	15.88	-5.50371
Tassel 1	0.14	-2.8365	19.28	-7.10553
Tassel 2	0.12	-3.05889	17.59	-7.19558
Tassel 3	0.15	-2.73697	14.33	-6.57793
Tassel 4	25.44	4.66903	17.44	0.544699
Tassel 5	32.2	5.00899	16.46	0.968096
Cob 1	3.24	1.69599	19.03	-2.55421
Cob 2	4.65	2.21723	19.34	-2.05629
Silk	5.67	2.50335	6.94	-0.291587
Anthers	31.18	4.96255	21.58	0.530926
Ovule	1.69	0.757023	18.06	-3.4177
Pollen	5.2	2.37851	19.67	-1.91941
		*n.a. = not applicable

## Sheet: Rice
Supplementary Spreadsheet S2. BTPC expression levels derived from analysis of publicly available RNA-Seq and microarray datasets.
Citations:	(A) Jain et al. 2007. F-Box Proteins in rice. Genome-wide analysis, classification, temporal and spatial gene expression during panicle and seed development, and regulation by light and abiotic stress. Plant Physiology 143, 1467–1483.
	(B) Li et al. 2007. Genome-wide gene expression profiling reveals conserved and novel molecular functions of the stigma in rice. Plant Physiology 144, 1797–1812.
BTPC gene ID:	LOC_Os01g02050 (Phytozome V12.0 )
Data type:	Microarray
Notes:	Normalized MAS 5.0 Software (MAS) values represent means ±SEM of n = 3 biological replicates (except where indicated) and were derived from the 'rice eFP browser' at www.BAR.utoronto.ca.
	The reference gene corresponds to LOC_Os03g15590.1 (eukaryotic translation initiation factor)
		BTPC	BTPC	Reference gene
Citation:	Tissue	MAS	Log2(MAS)	MAS	Log2(BTPC/Reference)
A	Seedling Root	4.34 ±0.57	2.1177	4542.71 ±304.79	-10.0316
A	Mature Leaf	9.09 ±0.66	3.18428	4635.49 ±285.75	-8.99423
A	Young Leaf	3.58 ±0.94	1.83996	5231.69 ±393.52	-10.5131
A	SAM	8.83 ±4.08	3.14241	6530.02 ±278.91	-9.53046
A	Young Inflorescence	16.50 ±4.30	4.04177	6480.12 ±259.92	-8.62004
A	Inflorescence P2	7.93 ±1.35	2.98732	7131.92 ±207.62	-9.81275
A	Inflorescence P3	34.60 ±11.30	5.11061	5058.42 ±179.15	-7.19386
A	Inflorescence P4	18.50 ±7.00	4.20867	4172.38 ±106.99	-7.81798
A	Inflorescence P5	4.10 ±0.50	2.03562	4090.93 ±156.73	-9.96259
A	Inflorescence P6	50.90 ±9.50	5.67016	3603.75 ±8.65	-6.14512
A	Seed S1	9.59 ±4.44	3.26153	4320.7 ±91.33	-8.81552
A	Seed S2	45.70 ±26.40	5.51444	4994.49 ±260.18	-6.77168
A	Seed S3	81.80 ±27.20	6.3535	3625.67 ±116.38	-5.47053
A	Seed S4	9.72 ±0.40	3.28096	4133.09 ±190.06	-8.73205
A	Seed S5	14.40 ±3.50	3.85	6117.15 ±417.64	-8.72864
B	Stigma	39.10 ±16.70	5.29094	3377.83 ±20.72	-6.43094
B	Ovary	5.14 ±1.21	2.36177	5431.82 ±67.36	-10.0455
B	Suspension Cell	173.43*	7.43821	6059.88*	-5.12686
B	Shoot	5.79*	2.53356	3410.61*	-9.20225
B	Root	7.73*	2.95047	4385.7*	-9.14812
B	Anther	2430.25*	11.2469	3087.74*	-0.345447
B	Embryo	7.37*	2.88166	7715.25*	-10.0318
B	Endosperm	45.63*	5.51191	5151.78*	-6.81894
B	5d-seed	51.20*	5.67779	6023.77*	-6.87866
		*values based upon a single determination.

[truncated: 4 more sheets: Soybean, Strawberry, Poplar, Tomato]
